# Supplementary material for: An Integrative Migraine Polygenic Risk Score Is Associated with Age at Onset But Not Chronification
Source: J Clin Med. 2024 Oct 29;13(21):6483. doi: 10.3390/jcm13216483 (PMC11547092; doi:10.3390/jcm13216483)
Supplement: Supplementary file 1 [file jcm-13-06483-s001.zip]

Archive with 1 entries (1 files):
- jcm-3205459-supplementary.pdf
